# Supplementary material for: Spatial and Temporal Trends in Pancreatic Cancer Burden Attributable to High Body Mass Index at the Global and National Levels
Source: J Epidemiol Glob Health. 2023 Oct 5;13(4):831–41. doi: 10.1007/s44197-023-00155-8 (PMC10686914; doi:10.1007/s44197-023-00155-8)
Supplement: Supplementary file 1 — Supplementary file1 (XLS 72 KB) [file 44197_2023_155_MOESM1_ESM.xls]

## Sheet: Sheet
Table S1. The ASDR and ASMR of pancreatic cancer attributable to high BMI by country in 2019, and their EAPCs between 1990 and 2019.
Country	2019		EAPC (1990-2019)
	ASDR	ASMR	ASDR	ASMR
	No.×10-5 (95% UI)	No.×10-5 (95% UI)	No. (95% UI)	No. (95% UI)
Afghanistan	3.45	0.14	3.8	3.96
	(1.18, 6.82)	(0.05, 0.28)	(2.82, 4.80)	(2.95, 4.98)
Albania	11.22	0.5	3.84	3.88
Albania	(3.48, 22.35)	(0.16, 0.99)	(3.50, 4.19)	(3.55, 4.22)
Algeria	8.04	0.36	3.82	4.08
Algeria	(2.99, 14.83)	(0.13, 0.66)	(3.74, 3.89)	(4.00, 4.16)
American Samoa	12.22	0.48	1.69	1.74
American Samoa	(3.89, 22.88)	(0.16, 0.91)	(1.14, 2.24)	(1.21, 2.28)
Andorra	15.36	0.71	0.67	0.76
Andorra	(4.52, 32.19)	(0.22, 1.46)	(0.60, 0.74)	(0.67, 0.84)
Angola	2.66	0.11	5.24	5.31
Angola	(0.79, 5.72)	(0.03, 0.23)	(4.84, 5.65)	(4.92, 5.71)
Antigua and Barbuda	8.83	0.39	6.07	6.37
Antigua and Barbuda	(3.15, 17.44)	(0.14, 0.76)	(5.13, 7.02)	(5.41, 7.33)
Argentina	18.05	0.84	1.83	1.95
Argentina	(6.74, 34.04)	(0.32, 1.55)	(1.49, 2.18)	(1.61, 2.29)
Armenia	19.55	0.87	3.47	3.69
	(7.23, 37.02)	(0.33, 1.63)	(3.06, 3.89)	(3.30, 4.09)
Australia	15.06	0.71	1.31	1.38
	(5.67, 26.98)	(0.27, 1.26)	(1.24, 1.38)	(1.31, 1.46)
Austria	15.05	0.71	0.54	0.69
Austria	(5.23, 28.59)	(0.26, 1.35)	(0.45, 0.64)	(0.60, 0.78)
Azerbaijan	14.01	0.6	4.32	4.75
Azerbaijan	(5.13, 25.60)	(0.22, 1.08)	(3.80, 4.84)	(4.21, 5.28)
Bahamas	8.9	0.36	4.19	4.22
Bahamas	(3.10, 16.39)	(0.13, 0.66)	(3.40, 4.98)	(3.40, 5.04)
Bahrain	14.9	0.74	0.4	0.83
Bahrain	(4.86, 28.03)	(0.25, 1.37)	(0.10, 0.70)	(0.52, 1.15)
Bangladesh	1.08	0.04	6.43	6.16
Bangladesh	(0.26, 2.74)	(0.01, 0.11)	(6.19, 6.67)	(5.97, 6.35)
Barbados	14.42	0.64	6.53	6.64
Barbados	(5.68, 26.55)	(0.25, 1.17)	(5.21, 7.86)	(5.28, 8.02)
Belarus	14.01	0.59	2	2.12
Belarus	(4.96, 26.42)	(0.22, 1.09)	(1.82, 2.18)	(1.95, 2.30)
Belgium	12.67	0.61	0.98	0.95
Belgium	(4.63, 24.21)	(0.22, 1.16)	(0.75, 1.21)	(0.66, 1.25)
Belize	13.37	0.55	6.4	6.37
Belize	(5.50, 23.35)	(0.22, 0.96)	(4.79, 8.04)	(4.73, 8.02)
Benin	6.54	0.26	5.28	5.45
Benin	(2.31, 12.51)	(0.09, 0.51)	(4.84, 5.72)	(5.02, 5.88)
Bermuda	18.67	0.88	4.14	4.26
Bermuda	(6.64, 34.72)	(0.33, 1.61)	(3.00, 5.30)	(3.10, 5.44)
Bhutan	3.15	0.13	6.05	6.26
Bhutan	(0.81, 7.55)	(0.03, 0.33)	(5.79, 6.32)	(6.01, 6.52)
Bolivia	9.42	0.41	4.02	4.41
Bolivia	(3.63, 18.37)	(0.16, 0.81)	(3.74, 4.31)	(4.12, 4.70)
Bosnia and Herzegovina	17.98	0.8	2.2	2.43
Bosnia and Herzegovina	(6.27, 34.86)	(0.30, 1.54)	(1.97, 2.42)	(2.19, 2.67)
Botswana	13.45	0.6	5.15	5.42
Botswana	(5.56, 24.98)	(0.25, 1.10)	(4.81, 5.49)	(5.09, 5.75)
Brazil	11.21	0.5	2.14	2.28
Brazil	(4.31, 20.35)	(0.20, 0.90)	(2.07, 2.21)	(2.21, 2.35)
Brunei Darussalam	7.71	0.37	3.68	3.87
Brunei Darussalam	(2.52, 15.99)	(0.12, 0.76)	(3.47, 3.89)	(3.66, 4.08)
Bulgaria	23.2	0.92	3.04	3.14
Bulgaria	(7.62, 45.27)	(0.32, 1.76)	(2.52, 3.56)	(2.62, 3.66)
Burkina Faso	3.48	0.15	6	6.13
Burkina Faso	(1.21, 7.32)	(0.05, 0.32)	(5.91, 6.10)	(6.02, 6.24)
Burundi	1.09	0.04	0.72	0.93
Burundi	(0.29, 2.67)	(0.01, 0.11)	(0.51, 0.92)	(0.76, 1.10)
Cabo Verde	15.23	0.68	9.22	9.53
Cabo Verde	(5.73, 27.64)	(0.26, 1.25)	(7.81, 10.65)	(8.10, 10.99)
Cambodia	2.08	0.09	5.16	5.44
Cambodia	(0.62, 4.67)	(0.03, 0.19)	(4.87, 5.44)	(5.14, 5.73)
Cameroon	13.44	0.58	3.5	3.66
Cameroon	(4.77, 26.35)	(0.21, 1.10)	(3.41, 3.59)	(3.57, 3.74)
Canada	15.02	0.7	0.7	0.97
Canada	(5.62, 27.16)	(0.27, 1.27)	(0.58, 0.82)	(0.85, 1.08)
Central African Republic	1.06	0.04	1.45	1.49
Central African Republic	(0.26, 2.59)	(0.01, 0.10)	(1.31, 1.58)	(1.36, 1.62)
Chad	1.73	0.07	5.14	5.2
Chad	(0.55, 3.65)	(0.02, 0.15)	(4.98, 5.31)	(5.04, 5.36)
Chile	13.98	0.65	1.23	1.36
Chile	(5.51, 25.21)	(0.26, 1.16)	(1.06, 1.39)	(1.20, 1.51)
China	5.1	0.21	4.91	5.02
China	(1.31, 11.54)	(0.06, 0.48)	(4.69, 5.14)	(4.79, 5.25)
Colombia	7.57	0.33	0.64	0.7
Colombia	(2.90, 14.40)	(0.13, 0.63)	(0.47, 0.82)	(0.54, 0.86)
Comoros	3.65	0.15	2.4	2.45
Comoros	(1.26, 7.69)	(0.05, 0.32)	(2.19, 2.61)	(2.28, 2.62)
Congo	7.3	0.3	2.78	2.93
Congo	(2.32, 15.03)	(0.09, 0.60)	(2.53, 3.02)	(2.69, 3.17)
Cook Islands	11	0.45	1.47	1.53
Cook Islands	(2.98, 20.85)	(0.13, 0.86)	(1.27, 1.66)	(1.31, 1.75)
Costa Rica	11.66	0.53	3.33	3.5
Costa Rica	(4.15, 22.87)	(0.19, 1.04)	(2.74, 3.93)	(2.84, 4.16)
Cote d'Ivoire	6.08	0.25	3.37	3.53
Cote d'Ivoire	(2.08, 12.42)	(0.08, 0.52)	(3.14, 3.60)	(3.32, 3.74)
Croatia	17.87	0.82	1.38	1.72
Croatia	(6.19, 33.76)	(0.30, 1.52)	(1.16, 1.59)	(1.48, 1.96)
Cuba	10.63	0.45	5.78	5.89
Cuba	(3.85, 20.16)	(0.16, 0.86)	(4.78, 6.78)	(4.89, 6.91)
Cyprus	8.77	0.43	3.64	3.79
Cyprus	(2.83, 17.46)	(0.14, 0.86)	(3.18, 4.09)	(3.35, 4.23)
Czech Republic	24.94	1.14	0.8	1.06
Czech Republic	(8.71, 46.17)	(0.42, 2.08)	(0.61, 0.99)	(0.86, 1.26)
Democratic Republic of the Congo	1.65	0.07	-0.71	-0.73
Democratic Republic of the Congo	(0.45, 3.71)	(0.02, 0.15)	(-1.55, 0.14)	(-1.58, 0.12)
Denmark	13.37	0.63	1.6	1.82
Denmark	(4.62, 26.07)	(0.23, 1.21)	(1.12, 2.07)	(1.38, 2.27)
Djibouti	3.45	0.14	5.87	5.91
Djibouti	(1.03, 7.47)	(0.04, 0.30)	(5.60, 6.13)	(5.65, 6.18)
Dominica	15.45	0.68	6.36	6.6
Dominica	(5.34, 30.24)	(0.25, 1.31)	(5.31, 7.42)	(5.50, 7.70)
Dominican Republic	5.69	0.22	6.35	6.34
Dominican Republic	(1.94, 12.08)	(0.08, 0.47)	(5.77, 6.92)	(5.76, 6.92)
Ecuador	11.36	0.5	4.24	4.67
Ecuador	(4.50, 20.07)	(0.19, 0.89)	(3.50, 4.98)	(3.93, 5.41)
Egypt	10.78	0.43	3.77	3.76
Egypt	(3.53, 21.02)	(0.14, 0.83)	(3.53, 4.01)	(3.51, 4.02)
El Salvador	9.15	0.39	5.35	5.56
El Salvador	(3.35, 18.01)	(0.15, 0.77)	(4.48, 6.24)	(4.66, 6.46)
Equatorial Guinea	10.65	0.47	12.29	12.82
Equatorial Guinea	(3.46, 21.33)	(0.17, 0.91)	(11.47, 13.12)	(11.98, 13.67)
Eritrea	2.15	0.09	4.79	5.07
Eritrea	(0.70, 4.48)	(0.03, 0.19)	(4.23, 5.37)	(4.48, 5.65)
Estonia	21.06	0.98	1.51	2.09
Estonia	(8.14, 38.97)	(0.39, 1.77)	(1.24, 1.78)	(1.79, 2.40)
Ethiopia	0.97	0.04	4.13	4.41
Ethiopia	(0.26, 2.28)	(0.01, 0.10)	(3.59, 4.68)	(3.85, 4.98)
Fiji	8.03	0.34	2.32	2.46
Fiji	(2.76, 15.48)	(0.12, 0.65)	(2.07, 2.58)	(2.16, 2.77)
Finland	15.04	0.73	0.72	0.88
Finland	(5.51, 28.07)	(0.28, 1.34)	(0.58, 0.87)	(0.76, 1.01)
France	13.18	0.63	1.72	1.87
France	(4.55, 25.30)	(0.22, 1.19)	(1.55, 1.89)	(1.71, 2.03)
Gabon	13.61	0.57	4.53	4.78
Gabon	(4.90, 27.32)	(0.20, 1.12)	(4.12, 4.95)	(4.37, 5.19)
Gambia	4.13	0.17	4.96	4.95
Gambia	(1.41, 8.61)	(0.05, 0.36)	(4.69, 5.24)	(4.69, 5.21)
Georgia	11.66	0.46	2.91	2.92
Georgia	(3.98, 23.07)	(0.16, 0.89)	(2.23, 3.60)	(2.22, 3.63)
Germany	16.85	0.8	1.5	1.62
Germany	(5.95, 31.13)	(0.30, 1.47)	(1.27, 1.73)	(1.38, 1.86)
Ghana	17.18	0.72	6.22	6.47
Ghana	(7.06, 31.57)	(0.30, 1.31)	(5.89, 6.55)	(6.15, 6.79)
Greece	14.92	0.7	0.67	0.63
Greece	(5.11, 28.77)	(0.25, 1.32)	(0.54, 0.79)	(0.46, 0.80)
Greenland	35.5	1.55	0.92	0.99
Greenland	(12.46, 67.50)	(0.55, 2.92)	(0.60, 1.24)	(0.64, 1.35)
Grenada	14.65	0.62	7.87	8
Grenada	(5.37, 27.20)	(0.23, 1.16)	(6.68, 9.06)	(6.77, 9.24)
Guam	11.35	0.45	2.26	1.87
Guam	(3.97, 21.62)	(0.16, 0.85)	(1.98, 2.55)	(1.59, 2.14)
Guatemala	5.93	0.25	6.27	6.34
Guatemala	(2.19, 11.81)	(0.09, 0.51)	(5.30, 7.25)	(5.34, 7.36)
Guinea	1.96	0.08	3.06	3.06
Guinea	(0.72, 3.90)	(0.03, 0.16)	(2.97, 3.14)	(2.96, 3.17)
Guinea-Bissau	4.07	0.16	3.95	4.06
Guinea-Bissau	(1.30, 8.96)	(0.05, 0.36)	(3.71, 4.18)	(3.82, 4.30)
Guyana	10.52	0.42	6.03	5.88
Guyana	(4.15, 20.01)	(0.17, 0.80)	(4.95, 7.13)	(4.83, 6.95)
Haiti	1.73	0.07	4.09	4.17
Haiti	(0.50, 3.91)	(0.02, 0.16)	(3.85, 4.34)	(3.92, 4.41)
Honduras	6.49	0.3	4.31	4.47
Honduras	(2.16, 14.00)	(0.10, 0.65)	(3.95, 4.66)	(4.09, 4.85)
Hungary	26.08	1.13	1.09	1.2
Hungary	(9.11, 47.68)	(0.43, 2.03)	(0.89, 1.29)	(1.02, 1.37)
Iceland	12.78	0.59	0.11	0.18
Iceland	(4.14, 24.98)	(0.20, 1.15)	(0.03, 0.20)	(0.08, 0.29)
India	2.5	0.11	6.1	6.1
India	(0.90, 4.78)	(0.04, 0.21)	(5.93, 6.26)	(5.90, 6.30)
Indonesia	4.88	0.19	6.64	6.71
Indonesia	(1.62, 10.31)	(0.06, 0.42)	(6.49, 6.78)	(6.56, 6.86)
Iran	7.79	0.35	4.36	4.57
Iran	(2.80, 14.46)	(0.13, 0.64)	(4.22, 4.50)	(4.43, 4.72)
Iraq	12.26	0.51	3.04	3.19
Iraq	(4.01, 23.82)	(0.17, 0.98)	(2.56, 3.53)	(2.68, 3.71)
Ireland	13.31	0.66	0.39	0.59
Ireland	(4.70, 25.43)	(0.24, 1.24)	(0.28, 0.49)	(0.50, 0.67)
Israel	15.58	0.76	0.71	0.83
Israel	(5.41, 29.79)	(0.28, 1.46)	(0.55, 0.87)	(0.69, 0.98)
Italy	12.37	0.61	0.49	0.73
Italy	(4.26, 23.96)	(0.22, 1.14)	(0.35, 0.64)	(0.58, 0.89)
Jamaica	9.53	0.4	5.73	5.73
Jamaica	(3.78, 17.73)	(0.16, 0.73)	(4.66, 6.81)	(4.67, 6.81)
Japan	5.57	0.27	0.41	0.59
Japan	(1.36, 13.20)	(0.07, 0.63)	(0.33, 0.49)	(0.52, 0.66)
Jordan	13.18	0.59	3.97	4.2
Jordan	(4.74, 23.37)	(0.22, 1.06)	(3.76, 4.18)	(3.99, 4.42)
Kazakhstan	15.15	0.63	8.56	8.17
Kazakhstan	(6.04, 27.01)	(0.25, 1.11)	(7.38, 9.75)	(7.09, 9.25)
Kenya	4.4	0.18	5.81	5.92
Kenya	(1.55, 8.73)	(0.06, 0.35)	(5.52, 6.11)	(5.60, 6.24)
Kiribati	4.18	0.16	0.08	0.28
Kiribati	(1.42, 8.37)	(0.05, 0.33)	(-0.49, 0.66)	(-0.28, 0.84)
Kuwait	12.66	0.61	2.64	2.97
Kuwait	(4.17, 23.78)	(0.19, 1.17)	(2.15, 3.13)	(2.49, 3.44)
Kyrgyzstan	8.5	0.35	1.46	1.78
Kyrgyzstan	(3.08, 16.12)	(0.13, 0.66)	(1.20, 1.73)	(1.53, 2.03)
Laos	2.74	0.11	5.05	5.16
Laos	(0.87, 5.65)	(0.03, 0.23)	(4.88, 5.22)	(5.00, 5.33)
Latvia	21.38	0.95	1.11	1.45
Latvia	(7.89, 38.12)	(0.36, 1.68)	(0.75, 1.46)	(1.13, 1.76)
Lebanon	14.24	0.62	4.02	4.16
Lebanon	(5.79, 25.45)	(0.25, 1.10)	(3.75, 4.28)	(3.92, 4.41)
Lesotho	9.56	0.41	5.83	5.73
Lesotho	(3.59, 18.52)	(0.15, 0.80)	(5.50, 6.17)	(5.41, 6.04)
Liberia	6.9	0.27	5.18	5.22
Liberia	(2.46, 14.06)	(0.10, 0.55)	(4.22, 6.15)	(4.27, 6.17)
Libya	16.4	0.69	3.39	3.49
Libya	(5.89, 31.14)	(0.24, 1.29)	(3.12, 3.65)	(3.22, 3.76)
Lithuania	18.59	0.84	1.25	1.61
Lithuania	(6.78, 34.93)	(0.32, 1.55)	(0.95, 1.55)	(1.36, 1.86)
Luxembourg	12.06	0.59	0.01	0.3
Luxembourg	(4.24, 23.35)	(0.22, 1.13)	(-0.15, 0.16)	(0.12, 0.48)
Madagascar	1.74	0.07	3.15	3.18
Madagascar	(0.58, 3.68)	(0.02, 0.15)	(2.81, 3.49)	(2.86, 3.50)
Malawi	2.75	0.12	4.81	5.13
Malawi	(0.90, 5.83)	(0.04, 0.25)	(4.53, 5.09)	(4.82, 5.43)
Malaysia	4.62	0.2	4.48	4.7
Malaysia	(1.63, 9.37)	(0.07, 0.40)	(4.04, 4.92)	(4.22, 5.18)
Maldives	3.41	0.15	4.46	4.73
Maldives	(1.10, 7.10)	(0.04, 0.30)	(4.30, 4.61)	(4.57, 4.89)
Mali	3	0.12	4.35	4.34
Mali	(0.97, 6.49)	(0.04, 0.26)	(4.20, 4.50)	(4.18, 4.50)
Malta	11.21	0.52	1.1	1.1
Malta	(3.88, 22.27)	(0.19, 1.00)	(0.78, 1.43)	(0.77, 1.44)
Marshall Islands	5.23	0.2	2.6	2.59
Marshall Islands	(1.58, 10.77)	(0.06, 0.42)	(2.33, 2.87)	(2.36, 2.82)
Mauritania	10.46	0.47	3.52	3.8
Mauritania	(3.90, 19.36)	(0.18, 0.85)	(3.39, 3.65)	(3.65, 3.95)
Mauritius	7.38	0.31	2.35	2.54
Mauritius	(2.64, 14.47)	(0.11, 0.59)	(2.16, 2.53)	(2.35, 2.73)
Mexico	11.72	0.5	0.6	0.66
Mexico	(4.49, 21.37)	(0.19, 0.92)	(0.47, 0.73)	(0.53, 0.79)
Micronesia	9.62	0.35	1.93	2.05
Micronesia	(3.48, 18.67)	(0.13, 0.69)	(1.47, 2.39)	(1.59, 2.51)
Moldova	17.37	0.67	2.52	2.53
Moldova	(6.02, 32.82)	(0.24, 1.24)	(1.84, 3.20)	(1.83, 3.23)
Monaco	31.6	1.52	1.75	1.85
Monaco	(11.57, 57.31)	(0.55, 2.77)	(1.49, 2.01)	(1.58, 2.13)
Mongolia	9.24	0.38	3.17	3.18
Mongolia	(2.97, 17.99)	(0.12, 0.73)	(3.05, 3.30)	(3.07, 3.30)
Montenegro	23.98	1.04	2.11	2.32
Montenegro	(8.17, 44.52)	(0.37, 1.90)	(1.98, 2.24)	(2.16, 2.49)
Morocco	6.98	0.3	4.13	4.27
Morocco	(2.44, 13.53)	(0.11, 0.59)	(3.92, 4.33)	(4.06, 4.49)
Mozambique	2.79	0.12	6.8	6.69
Mozambique	(0.87, 6.13)	(0.03, 0.26)	(6.48, 7.12)	(6.38, 7.01)
Myanmar	2.91	0.12	6.21	6.42
Myanmar	(0.99, 6.03)	(0.04, 0.24)	(5.85, 6.56)	(6.04, 6.79)
Namibia	5.65	0.25	4.34	4.54
Namibia	(2.22, 10.18)	(0.10, 0.46)	(4.19, 4.49)	(4.41, 4.67)
Nauru	10.61	0.41	0.57	0.58
Nauru	(3.21, 21.16)	(0.13, 0.83)	(0.15, 1.00)	(0.12, 1.05)
Nepal	1.98	0.08	8.39	8.42
Nepal	(0.53, 4.65)	(0.02, 0.20)	(8.03, 8.75)	(8.13, 8.71)
Netherlands	14.57	0.71	1.57	1.73
Netherlands	(5.32, 27.79)	(0.26, 1.34)	(1.41, 1.73)	(1.54, 1.92)
New Zealand	12.61	0.59	1.11	1.24
New Zealand	(4.45, 23.21)	(0.21, 1.08)	(1.00, 1.23)	(1.11, 1.37)
Nicaragua	8.33	0.4	4.39	4.77
Nicaragua	(3.04, 15.46)	(0.15, 0.74)	(3.83, 4.94)	(4.13, 5.42)
Niger	1.59	0.07	3.39	3.55
Niger	(0.50, 3.46)	(0.02, 0.15)	(3.18, 3.60)	(3.34, 3.77)
Nigeria	4.68	0.21	4.5	4.61
Nigeria	(1.77, 9.27)	(0.08, 0.41)	(4.38, 4.61)	(4.48, 4.73)
Niue	12.59	0.52	2.32	2.47
Niue	(4.40, 24.46)	(0.18, 1.01)	(2.03, 2.61)	(2.19, 2.75)
North Korea	1.49	0.06	1.15	1.25
North Korea	(0.22, 4.42)	(0.01, 0.17)	(1.07, 1.23)	(1.18, 1.31)
North Macedonia	21.07	0.92	2.42	2.7
North Macedonia	(6.91, 40.46)	(0.32, 1.72)	(2.29, 2.56)	(2.55, 2.85)
Northern Mariana Islands	16.53	0.69	3.07	3.16
Northern Mariana Islands	(6.18, 29.88)	(0.26, 1.27)	(2.27, 3.87)	(2.38, 3.95)
Norway	10.52	0.51	0.97	1.16
Norway	(3.68, 20.19)	(0.18, 0.98)	(0.83, 1.10)	(1.03, 1.28)
Oman	12.93	0.61	6.85	7.41
Oman	(4.86, 23.48)	(0.23, 1.09)	(6.13, 7.57)	(6.77, 8.04)
Pakistan	3.09	0.13	5.81	5.83
Pakistan	(1.03, 6.60)	(0.04, 0.28)	(5.39, 6.22)	(5.42, 6.25)
Palau	25.08	1.06	1.29	1.4
Palau	(9.64, 44.79)	(0.40, 1.93)	(1.05, 1.52)	(1.17, 1.63)
Palestine	11.07	0.47	3.04	3.26
Palestine	(3.99, 21.08)	(0.17, 0.89)	(2.66, 3.43)	(2.87, 3.66)
Panama	7.07	0.31	4.18	4.36
Panama	(2.65, 13.76)	(0.12, 0.61)	(3.82, 4.55)	(3.98, 4.74)
Papua New Guinea	1.45	0.05	1.4	1.37
Papua New Guinea	(0.35, 3.57)	(0.01, 0.14)	(1.14, 1.65)	(1.14, 1.61)
Paraguay	9.61	0.43	4.53	4.72
Paraguay	(3.28, 18.96)	(0.15, 0.85)	(3.97, 5.10)	(4.13, 5.31)
Peru	9.32	0.41	5.69	5.92
Peru	(3.39, 18.21)	(0.15, 0.80)	(4.91, 6.48)	(5.10, 6.74)
Philippines	4.04	0.17	2.11	2.3
Philippines	(1.33, 8.10)	(0.06, 0.33)	(1.71, 2.52)	(1.89, 2.70)
Poland	22.7	1	0.88	0.99
Poland	(8.33, 42.22)	(0.38, 1.82)	(0.79, 0.97)	(0.91, 1.06)
Portugal	9.93	0.46	0.85	0.88
Portugal	(3.35, 19.89)	(0.16, 0.90)	(0.71, 1.00)	(0.76, 1.00)
Puerto Rico	13.48	0.59	3.55	3.54
Puerto Rico	(4.80, 25.37)	(0.22, 1.10)	(2.71, 4.39)	(2.67, 4.42)
Qatar	17.82	0.96	2.54	3.18
Qatar	(5.48, 33.91)	(0.30, 1.83)	(2.13, 2.94)	(2.80, 3.56)
Romania	21.05	0.86	2.03	2.23
Romania	(7.25, 40.31)	(0.33, 1.63)	(1.84, 2.22)	(2.05, 2.41)
Russia	18.2	0.77	0.84	1.11
Russia	(7.13, 33.39)	(0.31, 1.40)	(0.52, 1.16)	(0.82, 1.41)
Rwanda	2.99	0.13	2.83	3.3
Rwanda	(0.99, 6.28)	(0.04, 0.26)	(2.29, 3.39)	(2.78, 3.83)
Saint Kitts and Nevis	15.87	0.7	5.65	6
Saint Kitts and Nevis	(6.00, 30.05)	(0.28, 1.31)	(4.34, 6.98)	(4.67, 7.36)
Saint Lucia	13.04	0.55	5.44	5.37
Saint Lucia	(5.24, 24.14)	(0.22, 1.01)	(4.36, 6.54)	(4.27, 6.49)
Saint Vincent and the Grenadines	10.53	0.44	5.95	6.05
Saint Vincent and the Grenadines	(3.82, 20.25)	(0.17, 0.85)	(5.18, 6.72)	(5.31, 6.80)
Samoa	8.29	0.32	-0.51	-0.42
Samoa	(2.69, 16.64)	(0.10, 0.63)	(-0.86, -0.16)	(-0.76, -0.08)
San Marino	16.98	0.82	1.66	1.72
San Marino	(4.93, 38.18)	(0.26, 1.80)	(1.51, 1.80)	(1.56, 1.88)
Sao Tome and Principe	4.71	0.19	4.72	4.79
Sao Tome and Principe	(1.74, 9.62)	(0.07, 0.41)	(4.66, 4.78)	(4.73, 4.84)
Saudi Arabia	13.52	0.57	4.86	4.91
Saudi Arabia	(5.03, 24.94)	(0.22, 1.05)	(4.21, 5.51)	(4.21, 5.62)
Senegal	5.27	0.23	4.13	4.33
Senegal	(1.90, 10.57)	(0.08, 0.45)	(3.94, 4.32)	(4.15, 4.50)
Serbia	22.5	0.98	2.22	2.48
Serbia	(7.86, 42.75)	(0.36, 1.82)	(2.10, 2.35)	(2.34, 2.62)
Seychelles	9.46	0.36	1.86	2.06
Seychelles	(2.77, 19.16)	(0.11, 0.74)	(1.70, 2.02)	(1.89, 2.22)
Sierra Leone	3.1	0.13	4.66	4.64
Sierra Leone	(1.00, 6.56)	(0.04, 0.27)	(4.46, 4.86)	(4.46, 4.81)
Singapore	5.18	0.24	1.93	2.3
Singapore	(1.74, 10.44)	(0.08, 0.49)	(1.65, 2.20)	(2.03, 2.57)
Slovakia	21.69	0.96	1.35	1.61
Slovakia	(7.61, 41.38)	(0.35, 1.78)	(1.19, 1.51)	(1.44, 1.78)
Slovenia	18.14	0.85	1.17	1.38
Slovenia	(5.89, 33.55)	(0.31, 1.57)	(0.91, 1.44)	(1.12, 1.64)
Solomon Islands	3.99	0.14	2.43	2.44
Solomon Islands	(1.15, 8.87)	(0.04, 0.31)	(1.88, 2.99)	(1.91, 2.97)
Somalia	0.5	0.02	0.39	0.46
Somalia	(0.08, 1.65)	(0.00, 0.06)	(0.30, 0.49)	(0.36, 0.56)
South Africa	13.07	0.6	1.64	1.89
South Africa	(5.40, 23.08)	(0.25, 1.05)	(1.36, 1.92)	(1.60, 2.17)
South Korea	6.17	0.3	0.19	0.78
South Korea	(1.77, 13.45)	(0.09, 0.66)	(-0.10, 0.47)	(0.51, 1.05)
South Sudan	3.07	0.13	2.38	2.53
South Sudan	(0.95, 6.53)	(0.04, 0.27)	(2.26, 2.50)	(2.41, 2.64)
Spain	13.12	0.61	1.27	1.34
Spain	(4.55, 24.65)	(0.23, 1.12)	(1.16, 1.38)	(1.25, 1.44)
Sri Lanka	2.78	0.13	4.31	4.8
Sri Lanka	(1.04, 5.43)	(0.05, 0.24)	(4.13, 4.49)	(4.59, 5.01)
Sudan	5.81	0.24	6.41	6.66
Sudan	(1.73, 12.99)	(0.07, 0.53)	(5.96, 6.87)	(6.18, 7.15)
Suriname	12.2	0.5	6.1	6.15
Suriname	(4.53, 23.40)	(0.19, 0.94)	(5.31, 6.90)	(5.36, 6.94)
Swaziland	16.93	0.75	2.36	2.31
Swaziland	(5.98, 32.57)	(0.28, 1.39)	(1.51, 3.21)	(1.52, 3.10)
Sweden	12.88	0.61	0.1	0.13
Sweden	(4.79, 24.32)	(0.22, 1.15)	(-0.11, 0.31)	(-0.12, 0.39)
Switzerland	10.8	0.53	1.38	1.58
Switzerland	(3.87, 21.17)	(0.20, 1.01)	(1.19, 1.57)	(1.39, 1.77)
Syria	6.96	0.3	3.62	3.81
Syria	(2.46, 13.10)	(0.11, 0.56)	(3.39, 3.85)	(3.56, 4.06)
Taiwan (Province of China)	8.63	0.37	3.46	3.61
Taiwan (Province of China)	(2.32, 18.82)	(0.11, 0.80)	(3.27, 3.65)	(3.41, 3.80)
Tajikistan	4.56	0.21	2.22	2.5
Tajikistan	(1.52, 9.37)	(0.07, 0.43)	(1.54, 2.91)	(1.85, 3.15)
Tanzania	4.13	0.17	3.16	3.17
Tanzania	(1.44, 8.25)	(0.06, 0.34)	(2.86, 3.45)	(2.88, 3.46)
Thailand	4.46	0.18	2.75	3.17
Thailand	(1.55, 9.11)	(0.06, 0.37)	(2.26, 3.25)	(2.74, 3.60)
Timor-Leste	1.12	0.04	4.67	4.73
Timor-Leste	(0.24, 2.84)	(0.01, 0.12)	(3.84, 5.51)	(3.94, 5.53)
Togo	5.17	0.22	4.52	4.68
Togo	(1.80, 10.38)	(0.07, 0.44)	(4.35, 4.70)	(4.50, 4.86)
Tokelau	7.66	0.3	2.76	2.96
Tokelau	(2.77, 14.74)	(0.11, 0.59)	(2.55, 2.96)	(2.76, 3.16)
Tonga	8.36	0.32	1.32	1.45
Tonga	(2.41, 17.08)	(0.09, 0.66)	(0.66, 1.98)	(0.78, 2.12)
Trinidad	11.51	0.51	6.31	6.55
Trinidad	(4.13, 21.74)	(0.19, 0.94)	(5.16, 7.47)	(5.39, 7.73)
Tunisia	7.06	0.31	3.55	3.7
Tunisia	(2.45, 13.97)	(0.11, 0.61)	(3.49, 3.60)	(3.64, 3.76)
Turkey	18.11	0.79	2.57	2.92
Turkey	(6.58, 33.92)	(0.30, 1.47)	(2.20, 2.94)	(2.54, 3.31)
Turkmenistan	8.19	0.34	5.31	5.11
Turkmenistan	(3.10, 14.75)	(0.13, 0.61)	(5.09, 5.53)	(4.91, 5.30)
Tuvalu	5.82	0.22	2.09	2.18
Tuvalu	(1.98, 11.45)	(0.07, 0.45)	(1.70, 2.48)	(1.79, 2.56)
Uganda	4.4	0.18	6.42	6.49
Uganda	(1.39, 9.33)	(0.06, 0.37)	(6.24, 6.60)	(6.29, 6.68)
Ukraine	18.01	0.68	1.84	1.74
Ukraine	(6.32, 33.74)	(0.26, 1.25)	(1.51, 2.17)	(1.44, 2.04)
United Arab Emirates	47.46	1.98	4.35	4.44
United Arab Emirates	(7.57, 106.65)	(0.34, 4.33)	(3.83, 4.87)	(3.81, 5.07)
United Kingdom	15.1	0.73	0.76	0.93
United Kingdom	(5.41, 28.05)	(0.26, 1.36)	(0.71, 0.81)	(0.89, 0.98)
United States of America	20.63	0.94	1.39	1.54
United States of America	(7.75, 36.56)	(0.36, 1.67)	(1.27, 1.51)	(1.42, 1.66)
Uruguay	22.5	1.03	2.29	2.42
Uruguay	(8.15, 41.94)	(0.40, 1.90)	(2.11, 2.47)	(2.23, 2.61)
Uzbekistan	8.07	0.37	4.87	5.47
Uzbekistan	(3.02, 15.30)	(0.14, 0.70)	(4.71, 5.02)	(5.30, 5.63)
Vanuatu	4.16	0.16	2.62	2.54
Vanuatu	(1.29, 8.79)	(0.05, 0.34)	(2.45, 2.79)	(2.39, 2.69)
Venezuela	9.3	0.4	4.38	4.54
Venezuela	(3.25, 18.83)	(0.14, 0.79)	(3.38, 5.39)	(3.52, 5.57)
Vietnam	2.38	0.11	8.06	8.33
Vietnam	(0.70, 5.26)	(0.03, 0.23)	(7.60, 8.53)	(7.86, 8.80)
Virgin Islands	24.42	1.08	5.12	5.15
Virgin Islands	(8.65, 46.06)	(0.41, 1.97)	(4.56, 5.68)	(4.59, 5.71)
Yemen	1.97	0.08	5.08	5.14
Yemen	(0.63, 4.10)	(0.02, 0.16)	(4.76, 5.40)	(4.81, 5.47)
Zambia	5.38	0.21	3.06	3.22
Zambia	(1.78, 11.19)	(0.07, 0.44)	(2.67, 3.44)	(2.84, 3.60)
Zimbabwe	10.48	0.43	2.88	2.59
Zimbabwe	(3.89, 19.45)	(0.16, 0.81)	(2.48, 3.28)	(2.22, 2.97)
Abbreviations: ASDR, age-standardized disability-adjusted life year rate; ASMR, age-standardized mortality rate; DALY, disability adjusted life year; EAPC, estimated annual percentage change; UI, uncertainty interval;
